# Supplementary material for: From spine to heart: a case report of massive cement embolism following vertebroplasty
Source: Eur Heart J Case Rep. 2026 Apr 15;10(5):ytag263. doi: 10.1093/ehjcr/ytag263 (PMC13158959; doi:10.1093/ehjcr/ytag263)
Supplement: ytag263_Supplementary_Data [file ytag263_supplementary_data.zip]

Archive with 4 entries (4 files):
- Supplementary material.docx
- Video 1.mp4
- Video 2.mp4
- Video captions.docx
